# Supplementary material for: Global divergence in critical income for adult and childhood survival: analyses of mortality using Michaelis–Menten
Source: eLife. 2012 Dec 13;1:e00051. doi: 10.7554/eLife.00051 (PMC3510452; doi:10.7554/eLife.00051)
Supplement: Supplementary file 1. — Country specific critical incomes for adult male, adult female and children (in constant $2005 with purchasing price parity) for the years 1970, 1990 and 2007. DOI: http://dx.doi.org/10.7554/eLife.00051.013 [file elife00051s001.xlsx]

## Sheet: Sheet2
		Men				Women				Children
		1970	1990	2007		1970	1990	2007		1970	1990	2007
	East Asia and Pacific
	Low-income economies
	Cambodia	2.03288	1.00548	3.23836	0	0.446575	0.375342	0.0630137	0	0.709589	0.410959	0.345205
	Lower-middle-income economies
	Fiji	1.26849	3.15616	5.03014	0	0.821918	2.1726	1.12877	0	0	0.263014	0.131507
	Indonesia	0.0328767	0.183562	2.2411	0	0.139726	0.345205	-0.682192	0	0.408219	0.520548	0.29589
	Kiribati	0.824658	0.810959	1.56164	0	0.975342	0.561644	-0.0410959	0	0.69863	0.279452	0.158904
	Laos	0.353425	0.69589	1.47945	0	0.334247	0.509589	-0.0410959	0	0.405479	0.506849	0.378082
	Marshall Islands	1.36712	5.0137	5.27671	0	1.19726	4.07945	1.2137	0		-0.471233	0.405479
	Micronesia, Federated States of	1.15342	1.61644	2.25753	0	0.969863	1.17808	0.0109589	0	0.4	0.315068	0.0794521
	Mongolia	0.515068	2.07397	5.37808	0	0.561644	1.67397	0.739726	0	0.435616	0.643836	0.145205
	Papua New Guinea	2.19452	4.38356	10.5479	0	1.87397	3.52329	3.22192	0	0.865753	1.43836	1.79726
	Philippines	0.490411	0.978082	2.96438	0	0.372603	0.345205	-1.20822	0	0.506849	0.432877	0.208219
	Samoa	2.47123	1.56164	1.01096	0	1.2	0.745205	-1.43014	0	0.0246575	0.156164	0.00547945
	Solomon Islands	0.671233	0.835616	1.06301	0	0.528767	0.556164	0.0821918	0	0.136986	0.0958904	0.0465753
	Tonga	0.0246575	0.619178	2.16712	0	0.526027	0.958904	-0.887671	0	-0.145205	0.128767	0.00273973
	Vanuatu	1.69863	2.68767	3.88767	0	1.39726	1.91233	-0.0493151	0	0.575342	0.490411	0.0931507
	Vietnam	0.389041	0.353425	1.3589	0	0.0246575	0.10411	-1.07397	0	0.0876712	0.123288	-0.0657534
	Upper-middle-income economies
	China	0.0383562	0.120548	1.62466	0	0.153425	0.268493	-1.95616	0	0.0739726	0.123288	-0.0493151
	Malaysia	0.353425	0.219178	3.59178	0	0.572603	0.520548	-4.88767	0	-0.0465753	-0.0136986	-0.682192
	Thailand	0.30137	0.350685	3.73973	0	0.320548	0.126027	-2.03562	0	0.191781	0.0958904	-0.254795
	Upper income economies
	Taiwan, province of China	-0.0410959	0.0164384	4.30137	0	-0.0109589	-0.287671	-9.23562	0		-0.276712	-0.994521
	Europe and Central Asia
	Low-income economies
	Kyrgyzstan			3.1863				-0.389041				0.263014
	Tajikistan			1.56438				-0.208219				0.309589
	Lower-middle-income economies
	Armenia			3.64932				-2.77534				0.0547945
	Azerbaijan			4.59178				-2.16712				0.572603
	Georgia			4.08767				-2.43288				0.142466
	Kazakhstan			25.0438				0.0164384				0.561644
	Moldova			2.8274				-0.413699				-0.0438356
	Turkmenistan			8.43288				-1.52877				0.517808
	Ukraine			13.5753				-0.975342				-0.10137
	Uzbekistan		0.764384	1.47671			0.482192	-0.0547945			0.271233	0.161644
	Upper-middle-income economies
	Albania	-0.386301	-0.315068	0.424658		-0.230137	-0.186301	-1.59452		0.0767123	0.189041	-0.0438356
	Belarus			28.2137				-3.2137				-0.545205
	Bosnia and Herzegovina		0.120548	0.978082			-0.0191781	-1.92877			0.00273973	-0.186301
	Bulgaria	-0.512329	0.854795	3.89863		-0.323288	-0.0164384	-2.59178		-0.169863	0.0219178	-0.221918
	Latvia			13.3507				-2.76712				-0.421918
	Lithuania			14.674				-2.86849				-0.50137
	Macedonia		-0.238356	1.24658			-0.0684932	-2.03014			0.186301	-0.120548
	Montenegro		0.657534	1.63288			0.306849	-1.99726			0.205479	-0.189041
	Romania	-1.28219	3.84658	10.7699		-0.679452	0.879452	-6.86027		-0.142466	0.693151	-0.271233
	Russia	26.6329	25.2137	137.255		-5.00274	2.86575	-5.6137		-4.37534	1.25205	-1.14247
	Turkey	0.482192	0.780822	2.0137		-0.0438356	0.279452	-2.10411		1.6137	0.857534	0.284932
	Latin America and the Caribbean
	Low-income economies
	Haiti	2.94247	2.86849	1.87671	0	2.87123	2.6274	0.789041	0	1.02466	0.767123	0.257534
	Lower-middle-income economies
	Belize	-0.712329	-0.142466	4.21644	0	-0.030137	0.323288	-1.24658	0	1.00822	0.484932	0.145205
	Bolivia	1.64658	1.1589	1.86849	0	1.67945	0.780822	-0.454795	0	1.68219	0.780822	0.331507
	El Salvador	0.452055	1.10137	3.00274	0	0.641096	0.178082	-1.41644	0	1.43014	0.49589	0.0438356
	Guatemala	2.67123	1.62466	3.93151	0	2.73151	1.26849	-0.734247	0	1.64384	0.835616	0.287671
	Guyana	0.641096	0.756164	1.50137	0	0.594521	0.391781	0.0136986	0	0.109589	0.194521	0.142466
	Honduras	0.350685	0.315068	0.868493	0	0.676712	0.665753	0.090411	0	0.728767	0.358904	0.0630137
	Nicaragua	0.835616	-0.0109589	0.564384	0	1.00822	0.117808	-0.50411	0	1.40274	0.293151	0.0630137
	Paraguay	-0.315068	-0.257534	0.517808	0	-0.0493151	0.0273973	-0.438356	0	0.0767123	0.106849	0.0191781
	Upper-middle-income economies
	Antigua and Barbuda	0.0657534	0.178082	6.20274	0	0.413699	0.145205	-4.29041	0	-0.147945	0.0356164	-0.178082
	Argentina	1.33151	0.610959	3.10685	0	-0.0273973	0.112329	-4.21096	0	0.567123	0.290411	-0.235616
	Brazil	0.852055	1.83288	3.30959	0	0.578082	0.594521	-2.45753	0	0.975342	0.791781	0.0712329
	Chile	1.89315	0.369863	1.29589	0	0.950685	-0.0575342	-6.21918	0	0.786301	0.030137	-0.619178
	Colombia	-0.0986301	1.20548	1.56438	0	0.339726	0.309589	-2.45753	0	0.375342	0.279452	-0.0438356
	Costa Rica	-1.3589	-1.13699	0.512329	0	-0.30137	-0.419178	-4.05479	0	0.353425	0.090411	-0.317808
	Cuba	-1.27397	-0.769863	0.89589	0	-0.430137	0.287671	-3.25753	0	-0.230137	-0.0794521	-0.427397
	Dominica	0.0575342	0.153425	1.04384	0	0.156164	0.369863	-1.17808	0	0.0383562	0.0876712	-0.0328767
	Dominican Republic	-0.547945	-0.249315	2.83014	0	0.0219178	0.0739726	-2.22192	0	0.583562	0.558904	0.290411
	Ecuador	-0.0712329	0.0383562	1.02466	0	0.424658	0.260274	-1.70137	0	0.734247	0.465753	0.0767123
	Grenada	0.293151	1.17534	7.62466	0	0.410959	1.47945	-1.64658	0	0.221918	0.260274	-0.205479
	Jamaica	0.117808	0.273973	2.63836	0	0.873973	0.638356	-1.73973	0	0.0465753	0.367123	0.00547945
	Mexico	1.15068	0.906849	2.27123	0	1.01644	0.49863	-2.93151	0	0.994521	0.608219	-0.0328767
	Panama	-4.47671	-2.4411	1.50411	0	1.45205	-0.832877	-5.34795	0	-0.0219178	0.539726	-0.0191781
	Peru	0.778082	-0.0684932	0.572603	0	0.613699	0.180822	-1.27945	0	0.994521	0.835616	0.109589
	Saint Lucia		1.13699	4.29315	0		1.94795	-2.92877	0		0.230137	-0.232877
	Saint Vincent and the Grenadines	0.0520548	0.0849315	0.427397	0	0.109589	0.161644	-0.161644	0	0.0876712	0.0246575	0.0191781
	Suriname	1.70137	2.45753	7.27397	0	2.14795	2.0274	-0.0109589	0	0.356164	0.742466	0.517808
	Uruguay	0.115068	0.416438	2.69315	0	-0.334247	-0.0493151	-3.64658	0	0.0191781	0.126027	-0.254795
	Venezuela	-0.0493151	0	3.23562	0	0.668493	0.243836	-3.41096	0	0.131507	0.353425	-0.0794521
	Middle East and North Africa
	Lower-middle-income economies
	Djibouti	3.47671	2.66027	5.53699	0	3.71507	2.06849	1.32877	0	1.71781	1.36438	0.649315
	Egypt	0.482192	0.635616	2.13699	0	0.0739726	0.679452	-0.947945	0	1.16438	0.734247	0.153425
	Iraq	0.060274	-0.572603	3.33425	0	0.342466	0.441096	-0.0438356	0	0.975342	0.906849	0.19726
	Morocco	0.687671	0.484932	1.35342	0	0.789041	0.347945	-1.20548	0	1.20274	0.79726	0.263014
	Syria	0.635616	0.334247	1.26027	0	0.230137	0.419178	-0.454795	0	0.117808	0.0767123	-0.0575342
	Yemen		0.30137	0.567123	0		0.336986	-0.0273973	0		0.29863	0.158904
	Upper-middle-income economies
	Algeria	1.42192	-0.619178	0.690411	0	1.79452	0.243836	-1.73699	0	1.69589	0.545205	0.0575342
	Iran	0.249315	0.123288	3.0274	0	0.761644	0.2	-2.54795	0	3.67397	0.810959	0.463014
	Jordan	-0.408219	-0.813699	-0.0164384	0	0.0575342	0.312329	-1.2	0	0.438356	0.213699	-0.0493151
	Lebanon	-1.7589	-0.210959	0.676712	0	-1.80274	-0.427397	-2.81918	0	0.526027	0.254795	-0.180822
	Libyan Arab Jamahiriya	-4.32877	-1.46849	1.13151	0	2.73973	0.736986	-4.80548	0	7.36164	0.915068	-0.249315
	Tunisia	0.424658	-0.764384	0.438356	0	0.786301	-0.213699	-3.51781	0	0.871233	0.479452	-0.0547945
	South Asia
	Low-income economies
	Afghanistan	0.446575	0.334247	0.567123	0	1.01096	0.649315	0.367123	0	0.769863	0.342466	0.254795
	Bangladesh	0.506849	0.29589	0.531507	0	1.02466	0.512329	-0.410959	0	0.99726	0.627397	0.293151
	Nepal	0.358904	0.430137	0.536986	0	0.624658	0.575342	-0.350685	0	0.893151	0.553425	0.189041
	Lower-middle-income economies
	Bhutan	0.372603	0.394521	1.54521	0	0.736986	0.621918	-0.723288	0	0.679452	0.665753	0.638356
	India	0.539726	0.646575	1.73699	0	1.14247	0.89589	-0.312329	0	0.6	0.60274	0.545205
	Pakistan	0.060274	0.542466	1.93425	0	0.764384	1.09863	0.583562	0	0.528767	0.720548	0.687671
	Sri Lanka	-0.0767123	0.419178	1.83836	0	0.0876712	0.00273973	-1.93699	0	0.0630137	0.164384	-0.145205
	Upper-middle-income economies
	Maldives	0.164384	0.252055	0.260274	0	0.682192	1.02192	-1.4137	0	0.545205	0.471233	-0.030137
	Sub-Saharan Africa
	Low-income economies
	Benin	0.60274	0.684932	1.73973	0	0.438356	0.342466	0.317808	0	0.852055	0.663014	0.389041
	Burkina Faso	0.534247	0.936986	2.07397	0	0.408219	0.583562	0.509589	0	0.849315	0.6	0.536986
	Burundi	1.18356	1.68219	1.83562	0	1.14795	1.47123	0.947945	0	0.50411	0.509589	0.235616
	Central African Republic	1.52877	3	2.98082	0	1.0274	2.07945	1.46575	0	0.69589	0.50137	0.336986
	Chad	0.709589	0.791781	3.8	0	0.726027	0.934247	2.08219	0	1.38356	1.00274	1.25753
	Comoros	1.05753	1.3726	1.38904	0	1.41918	1.53699	0.405479	0	0.884932	0.679452	0.241096
	Congo, Democratic Republic of	1.52603	1.36986	0.608219	0	1.47397	1.21096	0.249315	0	1.20548	0.627397	0.145205
	Eritrea			0.972603	0			0.50137	0			0.115068
	Ethiopia	2.24384	2.69041	2.4137	0	1.31507	1.43288	1.08219	0	0.69863	0.545205	0.30411
	Gambia	0.805479	0.747945	1.26575	0	0.734247	0.638356	0.263014	0	1.25753	0.558904	0.293151
	Guinea	1.24658	1.6137	5.93151	0	1.64658	1.76438	2.28493	0	3.00822	2.06849	1.40548
	Guinea-Bissau	0.227397	0.361644	0.857534	0	0.186301	0.331507	0.331507	0	0.315068	0.394521	0.30137
	Kenya	0.408219	0.865753	2.72877	0	0.452055	0.912329	0.99726	0	0.482192	0.547945	0.405479
	Liberia	2.58904	0.326027	0.457534	0	1.43562	0.254795	0.191781	0	1.52603	0.4	0.10137
	Madagascar	0.923288	0.909589	0.769863	0	1.63288	0.808219	0.150685	0	0.49863	0.490411	0.145205
	Malawi	0.183562	1.11507	8.72329	0	0.410959	0.90137	2.86027	0	0.750685	0.632877	0.320548
	Mali	0.369863	0.583562	1.60274	0	0.49589	0.556164	0.39726	0	0.882192	0.767123	0.643836
	Mozambique	0.553425	0.832877	8.01096	0	0.742466	0.567123	3.06027	0	1.03562	0.906849	0.819178
	Niger	1.55342	0.668493	0.583562	0	1.29863	0.736986	0.238356	0	1.74247	0.967123	0.432877
	Rwanda	3.1589	16.526	14.4192	0	2.65479	11.8164	5.36986	0	2.06301	3.50411	2.51507
	Sierra Leone	4.34521	4.86301	3.36986	0	2.13151	2.24932	1.27671	0	3.38082	2.3589	0.808219
	Somalia	0.591781	0.605479	0.465753	0	0.649315	0.463014	0.109589	0	0.482192	0.369863	0.142466
	Tanzania	0.194521	0.465753	1.85479	0	0.20274	0.413699	0.589041	0	0.323288	0.254795	0.227397
	Togo	0.594521	0.578082	1.29589	0	0.528767	0.517808	0.369863	0	0.80274	0.479452	0.205479
	Uganda	0.169863	1.3863	3.47397	0	0.20274	0.953425	1.06027	0	0.506849	0.367123	0.372603
	Zimbabwe	1.29589	2.09041	14.6411	0	0.638356	1.60274	5.69863	0	0.454795	0.50411	0.30137
	Lower-middle-income economies
	Angola	3.11507	2.76712	6.4411	0	2.41918	2.63836	2.74247	0	2.97808	2.32329	2.09041
	Cameroon	1.21644	2.03014	5.00822	0	0.90411	1.40822	2.36712	0	1.0411	1.09589	0.805479
	Cape Verde	0.142466	0.753425	3.10959	0	0.210959	0.169863	-1.92329	0	0.531507	0.405479	0.350685
	Côte d'Ivoire	1.15342	3.56438	5.50685	0	1.28767	2.00274	2.90959	0	1.48219	1.23014	0.641096
	Ghana	0.260274	0.345205	1.96164	0	0.69589	0.791781	0.561644	0	0.49589	0.413699	0.312329
	Lesotho	1.14247	1.67123	18.5205	0	0.320548	0.421918	5.78356	0	0.323288	0.315068	0.580822
	Mauritania	0.868493	0.887671	1.81096	0	1.57534	1.39726	0.684932	0	0.852055	0.564384	0.487671
	Nigeria	0.331507	0.484932	3.34247	0	0.389041	0.49589	1.32329	0	0.884932	0.808219	1.16712
	Sao Tome and Principe	1.28767	0.564384	1.56164	0	1.12603	0.950685	-0.438356	0	1.29589	1.33973	0.545205
	Senegal	1.14521	0.936986	1.25205	0	0.893151	0.69589	0.158904	0	1.76438	0.756164	0.435616
	Sudan	0.542466	0.254795	1.49863	0	0.328767	0.334247	0.252055	0	0.386301	0.290411	0.517808
	Swaziland	2.57808	5.2274	72.6219	0	1.9863	4.00274	25.4384	0	1.06849	1.04384	2.00548
	Zambia	2.74521	3.13699	12.9726	0	2.62466	2.61918	5.81096	0	1.16986	0.69863	0.619178
	Upper-middle-income economies
	Botswana	-0.0849315	-0.145205	40.2658	0	0.189041	0.923288	11.4795	0	0.175342	0.660274	0.912329
	Gabon	2.72329	5.79452	11.6986	0	2.53973	4.6137	4.51507	0	2.92603	2.39178	1.22192
	Mauritius	1.55342	2.8137	7.76438	0	0.912329	0.608219	-4.43562	0	0.39726	0.210959	-0.323288
	Namibia	7.05753	6.15068	36.5397	0	1.85205	1.95068	8.93151	0	0.975342	0.794521	0.706849
	Seychelles	0.545205	4.12603	11.0219	0	0.216438	0.728767	-4.36712	0	0.361644	0.0657534	-0.279452
	South Africa	6.41096	7.19452	26.4795	0	2.17808	1.59726	14.6959	0	1.73425	0.934247	1.13151
	High income: OECD
	Australia	-1.18904	-4.0137	-1.89589	0	-1.4137	-2.10685	-13.7945	0	-1.49041	-0.452055	-1.46301
	Austria	-0.887671	-1.92055	0.673973	0	-1.54795	-1.87945	-13.2411	0	-1.07671	-0.443836	-1.55342
	Belgium	-1.46849	-3.07671	0.964384	0	-1.64658	-1.62466	-11.5918	0	-1.23836	-0.460274	-1.40274
	Canada	-2.06849	-4.16986	-1.01096	0	-1.97534	-2.11781	-13.0384	0	-1.32603	-0.575342	-1.4411
	Czech Republic		2.18904	3.3726	0		-0.178082	-7.26301	0		-0.117808	-0.928767
	Denmark	-3.44932	-2.13699	1.44932	0	-1.85479	0.0136986	-11.2137	0	-1.74795	-0.547945	-1.46301
	Estonia		4.42466	12.5753	0		0.353425	-4.95068	0		0.0273973	-0.687671
	Finland	1.77534	0.191781	3.36164	0	-1.63288	-1.88767	-11.4959	0	-1.45479	-0.627397	-1.48219
	France	-1.21096	-1.29315	2.0137	0	-1.93151	-2.16712	-10.6521	0	-1.48767	-0.490411	-1.27671
	Germany	-1.63288	-1.7726	0.613699	0	-1.51507	-1.56712	-11.2137	0	-1.27397	-0.553425	-1.31781
	Greece	-3.45753	-3.2	0.731507	0	-2.23288	-2.04932	-10.6904	0	-0.90137	-0.273973	-1.18082
	Hungary	-0.578082	5.63836	9.22192	0	-0.589041	1.25479	-3.85479	0	-0.339726	-0.0109589	-0.638356
	Iceland	-2.27123	-5.4137	-3.27397	0	-1.90137	-2.32603	-14.4849	0	-1.4411	-0.736986	-1.78356
	Ireland	-1.40822	-2.48219	-1.10411	0	-0.649315	-0.975342	-15	0	-0.890411	-0.339726	-1.79178
	Israel	-2.39726	-3.34247	-0.838356	0	-1.04932	-1.24658	-9.03562	0	-0.928767	-0.235616	-0.967123
	Italy	-2.09041	-3.52055	-1.33425	0	-1.86849	-2.48493	-11.1918	0	-0.789041	-0.449315	-1.27945
	Japan	-2.41918	-5.74795	-0.964384	0	-1.63288	-3.43836	-11.8575	0	-1.44932	-0.758904	-1.38082
	Korea, South	2.08767	2.30959	1.57534	0	0.849315	0.0465753	-9.14521	0	0.0136986	-0.189041	-0.876712
	Luxembourg	0.293151	-2.47671	2.46301	0	-1.8411	-2.4	-28.074	0	-2.0411	-0.947945	-3.53699
	Netherlands	-3.76438	-4.83288	-2.13699	0	-2.86575	-2.18082	-12.1562	0	-1.88219	-0.550685	-1.44932
	New Zealand	-1.47397	-2.05205	-0.726027	0	-1.11781	-0.50411	-8.86575	0	-1.3726	-0.284932	-0.961644
	Norway	-3.67123	-4.78904	-2.46849	0	-3.20274	-2.77534	-17.7123	0	-1.83288	-0.676712	-2.15616
	Poland	-0.156164	1.06575	1.81096	0	-0.290411	0.0410959	-1.4274	0	-0.136986	0.0191781	-0.169863
	Portugal	-0.284932	-0.0739726	1.32877	0	-0.561644	-0.405479	-5.28493	0	0.326027	-0.0410959	-0.635616
	Slovakia		4.05753	5.77808	0		0.150685	-5.2274	0		-0.0958904	-0.59726
	Slovenia		2.30685	3.60548	0		-0.323288	-9.13151	0		-0.265753	-1.16164
	Spain	-2.1726	-1.97808	0.59726	0	-1.64658	-2.10959	-12.126	0	-0.728767	-0.410959	-1.34795
	Sweden	-4.40274	-4.66849	-2.16986	0	-2.92329	-2.26849	-12.4301	0	-2.01096	-0.638356	-1.54247
	Switzerland	-4.71233	-5.36438	-2.23014	0	-3.97534	-3.43014	-14.3068	0	-2.51507	-0.758904	-1.56712
	UK	-2.00822	-3.41918	-0.136986	0	-1.45753	-1.28493	-11.1671	0	-1.30137	-0.435616	-1.24658
	USA	0.315068	-1.2411	5.14795	0	-0.931507	-0.810959	-12.6247	0	-1.62192	-0.463014	-1.49863
	High income: nonOECD
	Bahamas	10.8877	9.85205	15.2685	0	6.76438	5.46301	-2.39452	0	0.769863	1.2137	-0.0164384
	Bahrain	1.2411	-0.542466		0	2.65205	2.68493		0	0.950685	0.106849
	Barbados	-1.15068	-0.273973	3.6274	0	0.0410959	0.419178	-6.66849	0	0.706849	0.572603	-0.465753
	Brunei Darussalam	-9.50959	-4.73973	3.06575	0	3	3.48767	-12.9288	0	-0.268493	-0.821918	-1.61644
	Croatia		2.10411	2.84384	0		-0.134247	-4.66301	0		-0.106849	-0.523288
	Cyprus	-1.47671	-3.29863	-0.673973	0	-0.849315	-1.77808	-9.83014	0	-0.509589	-0.178082	-1.12877
	Equatorial Guinea	1.45753	1.25753	35.6082	0	1.06301	1.13425	16.9479	0	0.819178	0.745205	12.3973
	Kuwait	-13.9671	-0.0739726	12.5671	0	-6.67945	2.48493	-6.20274	0	-0.621918	-0.257534	-1.21918
	Malta	-0.569863	-2.92055	-1.3589	0	-0.413699	-1.34521	-7.94247	0	-0.284932	-0.210959	-0.805479
	Oman	1.1726	-0.221918	3.25753	0	3.40822	2.50685	-6.49041	0	4.47945	1.12603	-0.608219
	Qatar	-0.972603	-3.7726	-1.00274	0	-0.726027	-0.6	-6.42466	0	-0.060274	-0.0465753	-0.487671
	Saudi Arabia	-2.04658	-3.34795	1.46849	0	3.48767	0.39726	-5.35342	0	11.411	0.794521	-0.172603
	Singapore	0.380822	-2.33151	-0.821918	0	0.0767123	-0.854795	-16.5808	0	-0.465753	-0.553425	-2.08219
	Trinidad and Tobago	1.35068	2.10685	12.0603	0	1.95616	1.92877	-4.6137	0	-0.0986301	0.350685	0.608219
	United Arab Emirates	-1.53973	-6.50137	0.156164	0	-0.808219	-2.73973	-19.126	0	1.22466	-0.106849	-2.27397
	Note: Countries are separated into grouping by geographic region and income group as classified by the WorldBank on July 1, 2011 (http://data.worldbank.org/about/country-classifications); for income groupings: low income is $1,005 or less; lower middle income is $1,006 - $3,975; upper middle income is $3,976-$12,275; and high income is $12,276 or more (per year).
